# Supplementary material for: Intraoperative Neuromonitoring Does Not Reduce the Risk of Temporary and Definitive Recurrent Laryngeal Nerve Damage during Thyroid Surgery: A Systematic Review and Meta-Analysis of Endoscopic Findings from 73,325 Nerves at Risk
Source: J Pers Med. 2023 Sep 23;13(10):1429. doi: 10.3390/jpm13101429 (PMC10607766; doi:10.3390/jpm13101429)
Supplement: Supplementary file 1 [file jpm-13-01429-s001.zip]

Archive with 24 entries (24 files):
- supplementary material S1.pdf
- Supplementary material S10.pdf
- Supplementary material S11.pdf
- Supplementary material S12.pdf
- Supplementary material S13.pdf
- Supplementary material S14.pdf
- Supplementary material S15.pdf
- Supplementary material S16.pdf
- Supplementary material S17.pdf
- Supplementary material S18.pdf
- Supplementary material S19.pdf
- supplementary material S2.pdf
- Supplementary material S20.pdf
- Supplementary material S21.pdf
- Supplementary material S22.pdf
- Supplementary material S23.pdf
- Supplementary material S24.pdf
- supplementary material S3.pdf
- supplementary material S4.pdf
- Supplementary material S5.pdf
- Supplementary material S6.pdf
- Supplementary material S7.pdf
- Supplementary material S8.pdf
- Supplementary material S9.pdf
